# Supplementary material for: Diversity and prevalence of gastrointestinal parasites in small ruminants in Franceville, Gabon
Source: Parasite Epidemiol Control. 2025 Nov 14;31:e00465. doi: 10.1016/j.parepi.2025.e00465 (PMC12682220; doi:10.1016/j.parepi.2025.e00465)
Supplement: Supplementary file 1 — Table S1. Moprhometric classification od strongyle-type eggs [file mmc1.xlsx]

## Sheet: Feuil1
Table S1.	Morphometric classification of strongyle-type eggs observed in fecal samples of small ruminants
Type of strongyle	Number of specimens (n)	Mean length (l, µm) ± SD	Mean width (b, µm) ± SD	Standard error (SEM)	Number of blastomeres	Main morphological characteristics	Probable related genus
Strongyle 1	40	82.3 ± 3.8	44.7 ± 2.6	0.6	16–32	Elongated egg, thin and smooth shell, embryo with numerous blastomeres	Haemonchus spp.
Strongyle 2	37	75.6 ± 4.5	41.2 ± 2.9	0.7	8–16	Ovoid egg, moderately thick shell, regular blastomeres	Oesophagostomum spp.
Strongyle 3	5	93.8 ± 5.2	52.4 ± 3.1	1.3	4–8	Large egg, thick shell, spaced blastomeres	Bunostomum spp.
								Measurements were obtained using an ocular micrometer at 400× magnification. Data are presented as mean ± standard deviation (SD). Classification was based solely on egg morphometry and general morphology in the absence of larval culture.
